# Supplementary material for: Treatment Motivations and Expectations in Patients with Actinic Keratosis: A German-Wide Multicenter, Cross-Sectional Trial
Source: J Clin Med. 2020 May 12;9(5):1438. doi: 10.3390/jcm9051438 (PMC7290787; doi:10.3390/jcm9051438)
Supplement: Supplementary file 1 [file jcm-09-01438-s001.zip]

Archive with 4 entries (3 files):
- jcm-777037-sm/
- jcm-777037-sm/Figure s1 .docx
- jcm-777037-sm/Suppl A1_ethical approval.pdf
- jcm-777037-sm/Suppl A2 & A3_Strobe and questionaire_NEW.docx
